# Supplementary material for: Effect of Support and Polymer Modifier on the Catalytic Performance of Supported Palladium Catalysts in Hydrogenation
Source: Molecules. 2025 Sep 19;30(18):3820. doi: 10.3390/molecules30183820 (PMC12472476; doi:10.3390/molecules30183820)
Supplement: Supplementary file 1 [file molecules-30-03820-s001.zip]

Archive with 1 entries (1 files):
- molecules-3857483-supplementary.pdf
